# Supplementary material for: Hypomethylating agents increase L1 retroelement expression without inducing novel insertions in myeloid malignancies
Source: Mol Oncol. 2025 Sep 4;19(10):2764–75. doi: 10.1002/1878-0261.70111 (PMC12515712; doi:10.1002/1878-0261.70111)
Supplement: Supplementary file 2 — Table S1. Cell lines used for experiments. Table S2. A cohort of MDS patients tested for L1 de novo insertions during Aza treatment. Table S3. Antibodies used for western blot analysis, flow cytometry, and immunofluorescence staining. Table S4. A list of candidate insertions detected using L1‐targeted amplicon‐based NGS protocol and validated using site‐specific PCR in the long‐term DAMI and HL‐60 treatment. Table S5. A list of candidate insertions detected using L1‐targeted amplicon‐based NGS protocol and validated using site‐specific PCR in MDS patient samples after Aza treatment. [file MOL2-19-2764-s001.xlsx]

## Sheet: Table S1 cell lines
Table S1. Cell lines used for experiments. All tumor cell lines were screened for ORF1p expression in the initial Western blot analysis. Flow cytometry and fluorescence microscopy were carried out on DAMI and HL-60 myeloid cell lines, with MCF-7 used as a positive control. HEK293T/17 cells were used for ORF1/2p overexpression.
Cell line	Cell type origin	Origin	Catalogue No.	Research Resource Identifier (RRID)	Cultivation medium	Method
MCF-7	breast adenocarcinoma	DSMZ	ACC 115	MCF-7 (RRID:CVCL_0031)	RPMI/DMEM*	initial WB screen, WB, FC, IF
SW-48 TP53 -/-	colorectal adenocarcinoma	Sigma-Aldrich	CLLS1007	not available#	DMEM	initial WB screen
SW-48	colorectal adenocarcinoma	ATCC	CCL-231	SW48 (RRID:CVCL_1724)	DMEM	initial WB screen
H1299	non-small cell lung carcinoma	ATCC	CRL-5803	NCI-H1299 (RRID:CVCL_0060)	RPMI	initial WB screen
DAMI	treatment-related erythroleukemia after Hodgkin lymphoma	ATCC	CRL-9792	Dami (RRID:CVCL_4360)	RPMI/DMEM*	initial WB screen, WB, FC, IF
HL-60	acute myeloid leukemia	DSMZ	ACC 3	HL-60 (RRID:CVCL_0002)	RPMI/DMEM*	initial WB screen, WB, FC, IF
MOLM-13	secondary acute myeloid leukemia relapsed from myelodysplastic syndrome	DSMZ	ACC 554	MOLM-13 (RRID:CVCL_2119)	RPMI	initial WB screen
BV-173	B cell precursor leukemia derived from blast crisis of chronic myeloid leukemia	DSMZ	ACC 20	BV-173 (RRID:CVCL_0181)	RPMI	initial WB screen
NALM-16	B-cell precursor acute lymphoblastic leukemia	DSMZ	ACC 680	NALM-16 (RRID:CVCL_1834)	RPMI	initial WB screen
NALM-6	B-cell precursor acute lymphoblastic leukemia	DSMZ	ACC 128	NALM-6 (RRID:CVCL_0092)	RPMI	initial WB screen
SU-DHL-4	diffuse large B-cell lymphoma	DSMZ	ACC 495	SU-DHL-4 (RRID:CVCL_0539)	RPMI	initial WB screen
MINO	mantle cell lymphoma	DSMZ	ACC 687	Mino (RRID:CVCL_1872)	RPMI	initial WB screen
MAVER-1	mantle cell lymphoma	DSMZ	ACC 717	MAVER-1 (RRID:CVCL_1831)	RPMI	initial WB screen
RAJI	Burkitt lymphoma	DSMZ	ACC 319	Raji (RRID:CVCL_0511)	RPMI	initial WB screen
HEK293T/17	human embryonic kidney, contains the SV40 T-antigen	ATCC	CRL-11268	HEK293T/17 (RRID:CVCL_1926)	DMEM	WB, FC, IF
WB: Western blot; FC: flow cytometry; IF: fluorescence microscopy
* Cultivation in DMEM was used for experiments involving fluorescent microscopy or flow cytometry.
# TP53-null isogenic cell line generated commercially

## Sheet: Table S2 patient cohort
Table S2. A cohort of MDS patients tested for L1 de novo insertions gained during Aza treatment.
Patient ID	Sample order	Sampling date	Time from previous sampling (mo)	Material	Number of Aza cycles at sampling	Total number of Aza cycles	Azacytidine treatment - detail	Response to Aza#	Reason for Aza discontinuation	TP53 status (mutations >1% VAF)
1	A	2012-10-10	-	BM	0	22	before Aza	no	progression/AML transformation	wt
1	B	2015-09-09	34.8852	BM	22	22	sAML			wt
2	A	2018-01-03	-	BM	0	16	before Aza	yes	death	c.721T>G p.Ser241Ala 54.7%
2	B	2019-02-06	13.082	BM	14	16	during Aza			c.721T>G p.Ser241Ala 36.5%
3	A	2019-05-15	-	BM	0	14	before Aza	no	progression	c.832C>T p.Pro278Ser 69.2%
3	B	2020-05-13	11.9344	BM	11	14	during Aza			c.832C>T p.Pro278Ser 31.7%
4	A	2020-03-11	-	BM	0	44	before Aza	no	progression/AML transformation	wt
4	B	2021-05-12	14	BM	12	44	during Aza			wt
5	A	2020-01-21	-	BM	0	6+3	before Aza	(1) yes; (2) no	(1) allo-HSCT; (2) progression/AML transformation	not done
5	B	2020-05-04	3.40984	BM	3	6	during Aza, before allo-HSCT			wt
5	C	2021-02-09	9.21311	BM	6	3	relapse after allo-HSCT (sAML 1/2021)			wt
6	A	2014-03-26	-	BM	0	10	before Aza	no	death	wt
6	B	2015-12-10	20.459	BM	6	10	during Aza			wt
7	A	2019-12-05	-	BM	0	5	before Aza	yes	allo-HSCT	wt
7	B	2020-04-30	4.81967	BM	4	5	during Aza (6/2020 allo-HSCT)			wt
8	A	2014-01-15	-	BM	0	5	before Aza	no	progression/AML transformation	wt
8	B	2014-06-20	5.11475	BM	5	5	during Aza, sAML 7/2014			wt
9	A	2017-06-08	-	BM	0	14	before Aza	no	progression/AML transformation	wt
9	B	2018-05-02	10.7541	BM	9	14	during Aza, sAML 10/2018			wt
10	A	2018-03-14	-	BM	0	14	before Aza	no	progression/AML transformation	wt
10	B	2021-01-06	33.7377	BM	10	14	during Aza, sAML 4/2020			wt
11	A	2018-02-28	-	BM	0	10	before Aza	no	change of treatment	wt
11	B	2019-02-13	11.4754	BM	10	10	during Aza			wt
12	A	2015-04-08	-	BM	0	20	before Aza	yes	other	p.Val216Met 1.4%
12	B	2018-01-31	33.7377	BM	19	20	during Aza			p.Val216Met 3.6%
12	C	2019-05-15	15.377	BM	20	20	sAML, after Aza and lenalidomide			p.Val216Met 21.2%
13	A	2018-03-28	-	BM	0	14	before Aza	no	progression	c.733G>A p.Gly245Ser 18.6%; c.707A>G p.Tyr236Cys 2.5%
13	B	2019-08-28	16.9836	BM	14	14	relapse (progression of anemia)			c.733G>A p.Gly245Ser6.5%; c.707A>G p.Tyr236Cys 4.5%
13	C	2020-11-24	14.8852	BM	14	14	after Ara-C			c.733G>A p.Gly245Ser 4.0%
14	A	2016-03-03	-	BM	0	7	before Aza	no	progression/AML transformation	wt
14	B	2016-07-20	4.55738	BM	4	7	sAML			wt
15	A	2012-12-28	-	BM	0	14	before Aza	yes	progression/AML transformation	wt
15	B	2014-06-04	17.1475	BM	14	14	after Aza (sAML 9/2014)			wt
16	A	2012-03-01	-	BM	0	53	before Aza	yes	progression/AML transformation	wt
16	B	2017-05-31	62.8525	BM	46	53	during Aza (sAML 5/2018)			wt
17	A	2013-07-10	-	BM	0	13	before Aza	yes	progression	c.637C>T p.Arg213Ter 34%; c.430C>T p.Gln144Ter 18%
17	B	2014-08-21	13.3443	BM	12	13	relapse (increase in blast counts, progression of pancytopenia)			c.637C>T p.Arg213Ter 23%; c.430C>T p.Gln144Ter 11%
sAML, progression to acute myeloid leukemia; allo-HSCT, allogeneic hematopoietic stem cell transplantation
# Best achieved response documented during treatment. Yes = complete remission, partial remission, hematological improvement. No = stable or progressive disease.

## Sheet: Table S3 antibodies
Table S3. Antibodies used for Western blot analysis (WB), flow cytometry measurements (WB), and immunofluorescence staining for confocal microscopy (IF).
Antibody	Manufacturer	Cat. no.	Type	Species	Application
Anti-LINE-1 ORF1p antibody [EPR22227-54] - BSA and Azide free	Abcam	ab246320	monoclonal	rabbit	WB, FC, IF
Rabbit IgG [EPR25A] - Isotype Control - BSA and Azide Free	Abcam	ab210849	monoclonal	rabbit	IF
L1/ORF2 Antibody	Rockland	200-901-B20S	polyclonal	chicken	WB, FC, IF
ORF1p (D3W9O) Rabbit mAb	CellSignalling	88701	monoclonal	rabbit	WB
Anti-PCNA Antibody, clone PC10	Millipore	MAB424R	monoclonal	mouse	WB
Anti-β-Actin antibody	Sigma-Aldrich	A5441	monoclonal	mouse	WB
Anti-mouse IgG HRP	Cell Signaling	7076	polyclonal	horse	WB
Goat Anti-Rabbit IgG H&L (Alexa Fluor® 488)	Abcam	ab150077	polyclonal	goat	FC, IF
Anti-Rabbit IgG HRP	Cell Signaling	7074	polyclonal	goat	WB
Goat anti-Chicken IgY (H+L) Secondary Antibody, Alexa Fluor™ 488	Invitrogen	A-11039	polyclonal	goat	FC, IF
Goat Anti-Chicken IgY H&L (HRP)	Abcam	ab6877	polyclonal	goat	WB
WB: Western blot; FC: flow cytometry; IF: fluorescence microscopy

## Sheet: Table S4 primers cell lines
Table S4. A list of candidate insertions detected using L1-targeted amplicon-based NGS protocol and validated using site-specific PCR in DAMI and HL-60 cell lines subjected to 28 days lasting Aza-dC treatment.
Cell line	Replicate	Aza-dC concentration (uM)	Day of cultivation	Insertion genomic localization	Read count	UMI count	Forward flank primer	Reverse flank primer	Forward L1 primer	PCR result
DAMI	1	0.5	14	chr5: 110,920,230	15	6	TTAGCAAATAGTTGGCCCTTTT	ATGGTTGCAAATTCAGCCCATA	TGGGAGATATACCTAATGCTAGATGACAC	negative
DAMI	1	0.5	28	chr2: 228,070,005	31	3	CTGGCAGTTGTGACTTGCAT	TTTTACTGCACAGGGGTTGG	TGGGAGATATACCTAATGCTAGATGACAC	negative
DAMI	1	0.5	7	chr18: 48,544,088	11	2	AAGCTTGGTCTGTGGCTTTC	AGTAGCCCCAGTGTCAACCA	TGGGAGATATACCTAATGCTAGATGACAC	negative
DAMI	1	0	7	chr4: 23,894,966	20	2	TGTTCAACTCGGTTGTATTTGTG	ATGCCTTGTTCAGTTCCACTT	TGGGAGATATACCTAATGCTAGATGACAC	negative
DAMI	1	0	7	chr4: 177,188,221	19	3	AGCAAATCCAGTCAGCAAGC	TGTTTTTGGTCAGGGGGCAT	TGGGAGATATACCTAATGCTAGATGACAC	negative
DAMI	2	0	14	chr17: 4,354,041	12	2	GGTCTTCCACAAACGTCAACC	CCAGTCTGGTTCATGGAGGG	TGGGAGATATACCTAATGCTAGATGACAC	negative
DAMI	2	0	3	chr1: 7,703,623	21	3	GCTTAAGGGCTCTGCAAATG	CTGACCCCAAGACCTGTGAT	TGGGAGATATACCTAATGCTAGATGACAC	negative
DAMI	2	2	28	chr4: 20,796,978	12	2	CCGTGTTCAAAAACACAGCA	GGTGACACTTGAGCCCTTTC	TGGGAGATATACCTAATGCTAGATGACAC	negative
HL60	1	2	14	chr6: 105,077,816	12	3	TGGTAATTTGCCAGATATCATCC	GGCATGATACAAAGTGGCAAT	TGGGAGATATACCTAATGCTAGATGACAC	negative
HL60	1	2	7	chr6: 132,078,310	13	3	CCGGGTTAGATGCTGATGAT	TGCATAGGACTGAAAACATCCA	TGGGAGATATACCTAATGCTAGATGACAC	negative
HL60	2	0.5	3	chr8: 24,223,576	32	5	CCAAGGCCCCATGTTAGATA	GGGTGGGAAAACAAGGATTT	TGGGAGATATACCTAATGCTAGATGACAC	negative
HL60	2	0	3	chr3: 105,036,561	13	2	CCTGGTCCTCAAAAATTCCA	CTTGGCACCTGCCTACATTT	TGGGAGATATACCTAATGCTAGATGACAC	negative
HL60	2	2	14	chr13: 96,139,793	29	6	TTCTTCATGAGTTTTGCATAGGA	CCCAAGTACTGCACCCAAAT	TGGGAGATATACCTAATGCTAGATGACAC	negative
HL60	2	2	3	chr19: 3,193,795	17	5	TGCACACGAAAGACCAGAAC	CCCTTCTCCGTAAGGACACC	TGGGAGATATACCTAATGCTAGATGACAC	negative

## Sheet: Table S5 primers patients
Table S5. A list of candidate insertions detected using L1-targeted amplicon-based NGS protocol and validated using site-specific PCR in MDS patient samples after Aza treatment.
Patient ID	Sample with candidate de novo insertion	Compared against sample	Insertion genomic localization	Forward flank primer	Reverse flank primer	Forward L1 primer	PCR result
5	B	A	chr12: 77,122,549	TAATAACTGAGGCGGCTGCT	CCTGTGGTTTCACTTTTTCCA	TGGGAGATATACCTAATGCTAGATGACAC	negative
8	B	A	chr9: 13,050,004	TTGGAATACACCCTTCACGAG	TTGCAAATGAAATGCAGCAATA	TGGGAGATATACCTAATGCTAGATGACAC	negative
16	B	A	chr21: 32,361,376	TGCCTTGAAACAAAAACTGC	TTTGCCAGACCTGAACACTG	TGGGAGATATACCTAATGCTAGATGACAC	negative
